# Supplementary material for: Retinol-Loaded Poly(vinyl alcohol)-Based Hydrogels as Suitable Biomaterials with Antimicrobial Properties for the Proliferation of Mesenchymal Stem Cells
Source: Int J Mol Sci. 2022 Dec 9;23(24):15623. doi: 10.3390/ijms232415623 (PMC9779207; doi:10.3390/ijms232415623)
Supplement: Supplementary file 1 [file ijms-23-15623-s001.zip]

Archive with 1 entries (1 files):
- ijms-1908448-supplementary.pdf
